# Supplementary material for: Development and Validation of the Communities Geriatric Mild Cognitive Impairment Risk Calculator (CGMCI-Risk)
Source: Healthcare (Basel). 2024 Oct 10;12(20):2015. doi: 10.3390/healthcare12202015 (PMC11506964; doi:10.3390/healthcare12202015)
Supplement: Supplementary file 1 [file healthcare-12-02015-s001.zip]

Archive with 1 entries (1 files):
- healthcare-3187552-supplementary.pdf
